# Supplementary material for: Comparative phylogenetic analyses uncover the ancient roots of Indo-European folktales
Source: R Soc Open Sci. 2016 Jan 20;3(1):150645. doi: 10.1098/rsos.150645 (PMC4736946; doi:10.1098/rsos.150645)
Supplement: Table S1. Data Matrix: Cross-Cultural Distributions of Indo-European Magic Tales [file rsos150645supp1.xlsx]

## Sheet: Folha1
Table S1. Data Matrix: Cross-Cultural Distributions of Indo-European Magic Tales
	300	300A	301	301D	302	302B	302C*	303	303A	304	305	306	307	310	311	311B*	312	312A	312 C	312D	313	313E*	314	314A	314A*	315	315 A	316	317	318	321	322*	325	325*	325**	326	326A*	326B*	327	327 A	327B	327C	327D	327F	327G	328	328A	328*	328A*
Italian	1	0	1	0	1	0	0	1	0	0	0	1	1	1	1	0	1	0	0	0	1	0	1	1	0	1	0	0	0	0	0	0	1	0	0	1	1	0	1	1	1	1	0	0	0	1	0	0	0
Ladin	1	0	1	0	1	0	0	1	0	1	0	1	1	0	1	0	0	0	0	0	1	0	1	1	0	1	0	1	0	0	0	0	1	1	0	1	1	0	0	1	0	0	0	0	0	1	0	0	0
Sardinian	1	0	1	0	1	0	0	1	0	0	0	0	1	1	1	0	1	0	0	0	1	0	1	0	0	0	0	0	0	0	0	0	0	0	0	1	0	0	1	0	0	0	0	0	0	1	0	0	0
Walloon	1	0	1	0	0	0	0	1	0	0	0	0	1	0	0	0	0	0	0	0	1	0	0	0	0	0	0	0	0	0	0	0	0	0	0	0	0	0	1	1	0	1	0	0	0	1	0	0	0
French	1	0	1	0	1	0	0	1	1	1	0	1	1	1	1	0	1	1	0	0	1	0	1	1	0	1	0	1	1	1	0	0	1	0	0	1	1	0	1	1	1	1	0	0	0	1	0	0	0
Spanish	1	0	1	0	1	0	0	1	0	1	0	1	1	1	1	1	1	0	1	0	1	0	1	0	0	1	0	1	0	1	0	0	1	0	0	1	1	1	0	1	1	1	0	0	0	1	0	1	0
Portuguese	1	0	1	0	1	0	0	1	0	1	0	1	1	1	1	1	1	0	1	0	1	0	1	0	0	1	0	0	0	0	0	0	1	0	0	1	1	0	0	1	0	0	0	0	0	1	0	0	0
Catalan	1	0	1	0	1	0	0	1	0	0	0	0	0	1	1	1	1	0	1	0	1	0	1	1	0	1	0	1	0	0	0	0	1	0	0	1	1	0	1	1	1	1	0	0	0	1	0	0	0
Romanian	1	1	1	0	1	0	1	1	1	1	0	1	1	0	1	0	1	0	0	1	1	0	1	0	0	1	1	0	1	1	1	0	1	0	0	1	0	0	0	1	1	0	0	0	0	1	0	0	1
Welsh	0	0	0	0	0	0	0	0	0	0	0	0	0	0	0	0	0	0	0	0	0	0	0	0	0	0	0	0	0	0	0	0	0	0	0	0	0	0	0	0	0	0	0	0	0	0	0	0	0
Irish	1	0	1	0	1	0	0	1	0	1	0	1	0	1	1	0	1	0	0	1	1	0	1	1	0	1	0	1	0	0	0	0	1	0	0	1	1	0	1	1	1	1	0	0	0	1	0	0	0
Scottish	1	0	1	0	1	0	0	1	0	0	0	0	0	0	1	0	0	0	0	1	1	0	0	1	0	0	0	1	0	0	0	0	1	1	0	1	1	1	1	0	1	0	0	0	0	1	0	0	0
Luxembourgish	0	0	0	0	0	0	0	0	0	0	0	0	0	0	0	0	0	0	0	0	0	0	0	0	0	1	0	0	0	0	0	0	0	0	0	0	0	0	0	0	0	0	0	0	0	0	0	0	0
German	1	1	1	0	1	0	1	1	1	1	0	1	1	1	1	0	1	0	0	1	1	0	1	1	0	1	0	1	1	1	0	1	1	1	0	1	1	0	1	1	1	1	1	0	0	1	1	1	0
Austrian	1	0	1	0	1	0	0	1	0	1	0	1	1	0	1	0	1	0	0	0	1	0	1	1	0	0	0	0	0	0	0	0	1	0	0	1	0	0	1	0	1	0	0	0	0	0	0	0	0
Flemish	1	0	1	0	1	0	0	1	0	1	1	1	0	1	1	0	1	0	0	0	1	0	1	1	0	0	0	0	0	0	0	0	1	1	0	1	0	0	1	1	1	1	0	0	0	0	0	0	0
Dutch	1	0	1	0	0	0	0	1	0	0	0	0	1	0	0	0	1	0	0	0	1	0	1	1	0	0	0	1	0	0	0	0	0	1	0	1	0	0	0	1	1	1	0	0	0	0	0	0	0
Frisian	1	0	1	0	1	0	0	1	0	1	0	0	1	0	0	0	1	0	0	0	1	0	1	1	0	0	0	0	0	0	0	1	1	1	0	1	1	0	0	1	1	1	0	0	0	0	0	0	0
English	1	0	1	0	0	0	0	0	0	0	0	0	0	0	1	0	0	0	0	0	1	0	0	1	0	0	0	0	0	0	0	0	0	1	0	1	1	1	1	0	0	1	0	0	0	1	1	0	0
Swedish	1	0	1	0	1	1	0	1	0	1	0	1	0	0	1	0	1	0	0	0	1	0	1	1	0	0	0	1	0	1	0	0	1	0	0	1	0	0	1	1	1	1	0	0	0	1	0	0	0
Norwegian	1	0	1	0	1	0	0	1	1	1	0	1	1	0	1	0	1	0	0	0	1	0	1	0	0	0	0	1	0	0	0	0	1	1	0	1	0	0	1	0	0	1	0	0	1	1	1	1	0
Danish	1	0	1	0	1	0	0	1	1	1	1	1	1	0	1	0	0	0	0	1	1	0	1	1	0	1	0	1	0	1	0	0	1	0	0	1	0	0	0	1	0	0	0	0	0	1	0	1	0
Faroese	1	0	1	0	0	0	0	1	0	0	0	0	0	0	1	0	0	0	0	0	1	0	1	0	0	0	0	0	0	0	0	0	1	0	0	0	0	0	1	1	0	1	0	0	0	1	0	0	0
Icelandic	0	0	1	0	1	0	0	0	0	0	0	1	0	0	1	0	0	0	0	0	1	0	1	0	0	0	0	0	0	1	0	0	1	0	0	1	0	0	0	1	0	1	0	0	0	1	0	0	0
Czech	1	1	1	0	1	0	1	1	0	1	0	1	1	0	1	0	0	0	0	0	1	0	1	1	0	1	0	0	0	1	1	0	1	1	0	1	0	0	0	1	1	0	0	0	0	1	0	0	0
Slovak	1	1	1	0	1	0	1	1	1	1	0	1	1	0	0	0	1	0	0	1	1	0	1	1	0	1	0	0	1	1	1	0	1	0	0	1	0	0	1	1	1	1	0	1	0	1	0	0	1
Lusatian	1	0	1	0	1	0	0	0	0	0	0	0	1	0	0	0	1	0	0	0	1	0	0	1	0	0	0	0	0	0	0	0	1	0	0	1	0	0	0	1	0	0	1	0	0	0	0	0	0
Polish	1	1	1	0	1	0	1	1	0	1	1	1	1	1	1	0	1	1	0	0	1	1	1	1	0	1	0	0	1	1	1	0	1	1	1	1	0	0	1	1	0	1	1	0	0	1	0	0	0
Byelorussian	1	1	1	1	1	0	1	1	1	0	0	0	1	0	1	0	0	0	0	1	1	1	1	0	1	1	0	0	0	1	1	0	1	0	1	0	1	1	0	0	1	1	0	1	0	1	0	0	0
Ukrainian	1	1	1	1	1	0	0	1	0	1	0	1	1	0	1	0	0	0	0	1	1	1	1	1	1	1	0	0	0	1	1	0	1	0	0	1	0	1	0	1	1	1	0	1	0	1	0	0	1
Russian	1	1	1	1	1	0	1	1	0	1	0	1	1	0	1	1	0	0	0	1	1	1	1	0	1	1	1	1	0	1	1	0	1	0	0	1	0	1	0	0	1	1	0	1	1	1	0	0	0
Bulgarian	1	0	1	1	1	1	0	1	0	1	0	1	0	1	1	0	0	0	0	0	1	1	1	0	0	1	1	1	0	1	1	0	1	0	0	1	1	0	0	1	1	0	0	0	1	1	0	0	0
Macedonian	0	0	0	0	0	1	0	0	0	0	0	0	0	0	0	0	0	0	0	0	0	0	1	0	0	0	0	0	0	0	0	0	0	0	0	0	0	0	0	0	0	0	0	0	0	0	0	0	0
Serbian	1	0	1	0	1	0	0	0	1	1	1	1	0	0	1	0	1	0	0	1	1	0	1	0	1	1	0	0	0	0	1	0	1	0	0	1	0	0	1	1	1	0	1	0	0	1	0	0	0
Croation	0	0	1	0	1	0	0	0	1	0	0	1	1	1	1	0	0	0	0	1	1	0	1	0	0	1	1	0	0	1	1	0	1	0	0	1	1	0	0	1	0	1	1	0	0	0	0	0	0
Slovenenian	1	0	1	0	1	0	0	1	1	0	0	1	1	0	1	0	1	0	0	1	1	0	1	1	0	1	0	0	1	0	0	0	1	0	0	1	0	0	1	1	0	0	0	0	0	1	0	0	0
Latvian	1	1	1	0	1	0	0	1	0	0	1	1	1	1	1	0	0	0	0	1	1	1	1	0	1	1	0	1	1	1	1	0	1	0	0	1	0	1	1	1	1	1	0	1	1	1	0	0	0
Lithuanian	1	1	1	1	1	1	1	1	0	1	0	1	1	1	1	0	1	0	0	1	1	1	1	1	1	1	0	0	0	1	1	0	1	0	0	1	0	1	0	1	1	1	0	1	1	0	0	0	0
Pakistani	1	0	0	0	1	0	0	0	0	0	0	1	0	0	0	0	0	1	0	0	0	0	1	0	0	0	0	0	0	0	0	0	1	0	0	0	0	0	0	0	0	0	0	0	0	0	0	0	0
Indian	1	0	1	0	1	0	0	1	0	0	0	1	1	0	0	0	0	1	0	0	1	0	1	0	0	1	1	0	0	0	0	0	1	0	0	1	0	0	1	1	1	1	1	0	0	1	0	0	0
Nepali	0	0	0	0	0	0	0	0	0	0	0	0	0	0	0	0	0	0	0	0	0	0	0	0	0	0	0	0	0	0	0	0	0	0	0	0	0	0	0	0	0	0	0	0	0	0	0	0	0
Gypsy	1	1	1	0	1	0	1	1	1	1	0	1	1	0	1	0	0	0	0	1	1	0	1	0	0	1	1	1	1	1	1	1	1	0	0	1	1	1	1	1	1	0	0	0	0	1	0	1	1
Tadzhik	0	0	0	0	0	0	0	1	1	0	0	0	0	0	0	0	0	0	0	0	0	1	1	0	0	0	1	0	0	0	0	0	0	0	0	0	0	0	1	0	0	0	0	0	0	0	0	0	0
Iranian	0	0	1	0	0	0	0	1	0	0	0	1	0	0	0	0	0	0	0	0	0	0	1	0	0	0	1	0	0	0	0	0	1	0	0	0	0	0	1	0	0	1	0	0	0	0	0	0	0
Kurdish	0	0	0	0	0	1	0	0	1	0	0	0	0	0	0	0	0	0	0	0	1	0	0	0	0	0	0	0	0	0	0	0	0	0	0	0	0	0	0	0	0	0	0	0	0	0	0	0	0
Afghan	1	0	1	0	0	0	0	0	0	0	0	0	0	0	0	0	0	0	0	0	0	0	1	0	0	0	0	0	0	0	0	0	1	0	0	0	0	0	0	0	0	0	0	0	0	0	0	0	0
Ossetian	1	1	1	0	1	0	1	1	1	1	0	0	0	1	0	0	1	0	0	1	1	0	1	0	0	1	0	0	0	0	0	0	1	0	0	0	0	0	1	0	1	0	0	0	0	0	0	0	0
Albanian	0	0	0	0	0	0	0	0	0	1	0	0	0	0	0	0	0	0	0	0	0	0	0	0	0	0	1	0	0	0	0	0	1	0	0	0	0	0	0	0	0	0	0	0	0	1	0	0	0
Greek	1	0	1	0	1	1	0	1	1	1	0	1	1	1	1	0	1	1	0	0	1	0	1	0	0	1	1	1	0	1	1	0	1	0	0	1	1	0	1	1	1	1	0	0	1	1	0	0	0
Armenian	0	0	1	1	1	1	0	1	0	1	0	0	0	0	1	0	0	0	0	0	1	0	1	0	0	0	1	0	0	0	1	0	1	0	0	0	0	0	1	0	0	0	0	0	0	0	0	0	0
Dataset recording the presence (1)/absence (0) of 275 Magic Tale types found among 50 Indo-European-speaking populations represented in the ATU International Type Index.
[truncated: 226 more columns]
